# Supplementary material for: An evolutionary molecular adaptation of an unusual stefin from the liver fluke Fasciola hepatica redefines the cystatin superfamily
Source: J Biol Chem. 2023 Feb 1;299(3):102970. doi: 10.1016/j.jbc.2023.102970 (PMC9986714; doi:10.1016/j.jbc.2023.102970)
Supplement: Supporting file S1 [file mmc2.xlsx]

## Sheet: List1
Supporting information - file 1: Cystatin superfamily genes used for the phylogenetic analysis.
Protein IDs correspond to the GenBank or Wormbase parasite accession numbers.
Organism/Taxonomy	Classical stefin	Cystatin-like stefin	Signal peptide in cystatin-like stefin	True cystatin	Multidomain cystatin
FLUKES (TREMATODA)
FOODBORNE FLUKES
Plagiorchiida; Pronocephalata; Paramphistomoidea; Paramphistomidae
Calicophoron daubneyi – Rumen fluke	gene: GFUT01021193	gene 1: GFUT01020733; gene 2: GFUT01024222	present	absent	gene 1: GFUT01046223; gene 2: GFUT01037131
Plagiorchiida; Xiphidiata; Microphalloidea; Microphallidae
Atriophallophorus winterbourni	gene 1: JACCGJ010000112 (maker-agouti_scaf_112-augustus-gene-0.4-mRNA-1); gene 2: JACCGJ010000112 (maker-agouti_scaf_112-augustus-gene-0.3-mRNA-1)	gene 1: maker-jcf7180000261778-augustus-gene-0.0-mRNA-1; gene 2: maker-jcf7180000219769-augustus-gene-0.7-mRNA-1	present	absent	gene: JACCGJ010000591 (maker-agouti_scaf_591-augustus-gene-0.6-mRNA-1)
Plagiorchiida; Troglotremata; Troglotrematidae
Paragonimus westermani – Oriental lung fluke	gene: KAA3671528, comp14050_c1	gene: KAA3674654	present	absent	gene 1: KAF8560580.1; gene 2: KAA3676255.1
Paragonimus skrjabini miyazakii	gene: JTDE01008070 (Cont8073; comp76175_c0_seq6)	gene 1: KAF7233270 (cont 21414 in JTDE01021187)	present	absent	gene: KAF7233740
Paragonimus kellicotti – North American lung fluke	gene: AZZ10061	gene: KAF6770014	present	absent	gene: KAF6778741
Plagiorchiida; Echinostomata; Echinostomatoidea; Fasciolidae
Fasciola hepatica – Common liver fluke	gene: THD19897	gene 1: THD26684; gene 2: AAV68752; gene 3: THD28140	present	absent	gene: THD25273.1
Fasciola gigantica	gene 1: ACS35603; gene 2: TPP61429	gene 1: TPP64772; gene 2: AFV53480; gene 3: TPP58062	present	absent	gene: AIT39701.1
Fasciolopsis buski – Giant intestinal fluke	gene: KAA0196976	gene: KAA0192640	present	absent	gene: KAA0194616.1
Plagiorchiida; Echinostomata; Echinostomatoidea; Echinostomatidae
Echinostoma caproni	gene: LL235672 (ECPE_scaffold0002577)	gene 1: LL244660 gene 2: LL234012	present	absent	gene: VDP73451
Plagiorchiida; Echinostomata; Echinostomatoidea; Psilostomidae
Sphaeridiotrema pseudoglobulus	gene 1: GHGK01023538; gene 2: GHGK01003525; gene 3: GHGK01008065; gene 4: GHGK01051979	gene 1: GHGK01050669; gene 2: GHGK01027935; gene 3: GHGK01022612; gene 4: GHGK01011704	present	absent	gene: GHGK01030592, GHGK01015960
Psilotrema simillimum	gene 1: GHGL01003698; gene 2: GHGL01003682	gene 1: GHGL01001795; gene 2: GHGL01002598; gene 3: GHGL01002593	present	absent	gene: GHGL01018696
Opisthorchiida; Opisthorchiata; Heterophyidae
Cryptocotyle lingua	gene 1: GISJ01005132; gene 2: GISJ01005133	gene 1: GISJ01002784; gene 2: GISJ01005775; gene 3: GISJ01000985; gene 4: GISJ01006201	present	gene 1: GISJ01001612; gene 2: GISJ01004142; gene 3: GISJ01006790	gene: GISJ01003424
Opisthorchiida; Opisthorchiata; Opisthorchiidae
Metorchis orientalis	gene 1: GFXB01007393; gene 2: GFXB01015467	gene 1: GFXB01005186; gene 2: GFXB01009058	present	gene: GGVK01008939	gene: GGVK01055101
Opisthorchis viverrini – Southeast Asian liver fluke	gene 1: KER31318; gene 2: OON16673	gene 1: OON22966; gene 2: XP_009164040; gene 3: OON19775	present	gene: OON18026	gene: OON23240.1, XP_009169312.1
Opisthorchis felineus – Cat liver fluke	gene 1: TGZ59252	gene 1: TGZ71584; gene 2: TGZ64278; gene 3: TGZ72624	present	gene 1: TGZ74084; gene 2: TGZ75906
Clonorchis sinensis – Chinese or Oriental liver fluke	gene 1: ABR68549; gene 2: ABR68548; gene 3: GAA43191	gene 1: JZ862931; gene 2: RJW70031	present	gene 1: GAA53504	gene: KAG5452013.1
BLOOD FLUKES
Strigeidida; Schistosomatoidea; Schistosomatidae
Schistosoma japonicum – Blood fluke	gene: ACU68953	absent	absent	gene 1: CAX71643, CAX71644; gene 2: AAX28424	absent
Schistosoma mansoni – Blood fluke	gene: AAQ16180	absent	absent	gene 1: CCD77201, CCD77202; gene 2: JAQ18654	absent
Schistosoma haematobium – Urinary blood fluke	gene: KGB36898	absent	absent	gene 1: KGB33520	absent
Trichobilharzia regenti – Bird nasal schistosome	gene: GDKR01010965	absent	absent	gene 1: GDKR01003492; gene 2: GDKR01009400; gene 3: GDKR01003887	absent
FLATWORMS (PLATYHELMINTHES)
Macrostomum lignano	gene 1: PAA47134; gene 2: PAA54583	absent	absent	gene 1: PAA60021; gene 2: PAA76032; gene 3: PAA53868; gene 4: PAA62075	absent
Schmidtea mediterranea – Freshwater planarian flatworm	gene 1: SMEST034246002, mk4.000249.00, mk4.000249.04, GAKN01013408 (smed002059)	absent	absent	not identified	absent
Schmidtea polychroa – Freshwater planarian flatworm	gene: GBZN01003011	absent	absent	not identified	absent
TAPEWORMS (CESTODA)
Echinococcus granulosus	gene: CDS21216	absent	absent	gene 1: CDS16082; gene 2: CDS40893	absent
Echinococcus multilocularis – Fox tapeworm	gene: CDI97789	absent	absent	absent	absent
Hydatigera taeniaeformis – Feline tapeworm		absent	absent	gene: VDM32719	absent
Taenia asiatica – Asian tapeworm	gene: AIM55123	absent	absent	gene 1: VDK36079; gene 2: AIM55123	absent
Taenia saginata – Beef tapeworm	gene: AIM55119	absent	absent	gene: AIM55120	absent
Taenia solium – Pork tapeworm	gene: AIM55118	absent	absent	gene 1: Q9NI48; gene 2: AIM55117	absent
Schistocephalus solidus	absent	absent	absent	gene: VDM02661	absent
NEMATODES (NEMATODA)
Ascaris suum – Pig roundworm	absent	absent	absent	gene: ADY41950	absent
Caenorhabditis elegans	absent	absent	absent	gene: O61973	absent
Haemonchus contortus – Barber pole worm	absent	absent	absent	gene: CDJ92565	absent
Heligmosomoides polygyrus	absent	absent	absent	gene: AGA95986	absent
Pristionchus pacificus	absent	absent	absent	gene: PDM71769	absent
Trichinella zimbabwensis	gene: KRZ08317	absent	absent	absent	absent
Trichinella nelsoni	gene: KRX13846	absent	absent	absent	absent
Trichuris trichiura – Whipworm	gene: CDW53641	absent	absent	absent	absent
Trichuris suis – Pig whipworm	gene: KFD48683	absent	absent	absent	absent
MONOGENEANS (MONOGENEA)
Eudiplozoon nipponicum	gene: ATB56195	gene: GFYM01028351	present	absent	absent
Gyrodactylus salaris – Salmon fluke	gene: JJOG01003383	absent	absent	absent	absent
Neobenedenia melleni	gene: GW918026	absent	absent	absent	absent
Protopolystoma xenopodis	gene: LM691691	absent	absent	absent	absent
ANNELIDS (ANNELIDA)
Helobdella robusta – Californian leech	gene: XP_009030140	absent	absent	absent	absent
TICKS (IXODIDA)
Haemaphysalis longicornis – Bush tick	absent	absent	absent	gene: BAI59105	absent
Ixodes scapularis – Black-legged tick	absent	absent	absent	gene 1: Q8MVB6; gene 2: 3MWZ_A	absent
Ixodes ricinus – Common tick	gene: JAP73872	absent	absent		absent
Ornithodoros moubata – Soft tick	absent	absent	absent	gene 1: AAS01021; gene 2: AAS55948	absent
Amblyomma aureolatum	absent	absent	absent	gene: JAT92666	absent
Rhipicephalus microplus – Cattle tick	gene 1: QBA87493; gene 2: ABG36931	absent	absent	absent	absent
Limulus polyphemus – Atlantic horseshoe crab	gene: XP_013778661	absent	absent	absent	absent
Galendromus occidentalis – Western predatory mite	gene: XP_003746344	absent	absent	absent	absent
INSECTS (INSECTA)
Drosophila melanogaster – Common fruit fly	absent	absent	absent	gene 1: CAA38963; gene 2: AAF46465	absent
Sarcophaga peregrina – Flesh fly	absent	absent	absent	gene: P31727	absent
VERTEBRATES (VERTEBRATA)
Bos taurus – Domestic cattle	gene: P25417	absent	absent	absent	absent
Callorhinchus milii – Australian ghostshark	gene: AFP12752	absent	absent	absent	absent
Danio rerio – Zebrafish	gene: AAI24646	absent	absent	absent	absent
Esox lucius – Northern pike	gene: ACO13912	absent	absent	absent	absent
Gallus gallus – Red junglefowl	gene: NP_001185577	absent	absent	gene: P01038	absent
Homo sapiens – Human	absent	absent	absent	gene 1: P01037; gene 2: O60676	absent
Mus musculus – House mouse	gene: Q62426	absent	absent	gene: AAH49753	absent
Oncorchynchus mykiss – Rainbow trout	gene: AAT98592S	absent	absent	gene: Q91195	absent
Rattus norvegicus – Common rat	absent	absent	absent	gene: P19313	absent
Taeniopygia guttata – Zebra finch	gene: NP_001232786	absent	absent	absent	absent
Xenopus tropicalis – Western clawed frog	gene 1: NP_001123784; gene 2: NP_001106571; gene 3: NP_001091423	absent	absent	absent	absent
MYXOZOANS (CNIDARIA: MYXOZOA)
Myxobolus cerebralis	absent	gene 1: GBKL01016725; gene 2: GBKL01016773 + GBKL010167726	present	absent	absent
Sphaerospora molnari	absent	gene: QUS51712	present	absent	absent
SPONGES (PORIFERA)
Amphimedon queenslandica	gene 1: XP_003389362; gene 2: XP_003389363	absent	absent	absent	absent
METAMONADS (METAMONADA) - OUTGROUP
Giardia intestinalis	gene: XP_001705664
